# Supplementary material for: Genomic Analysis of Lumpy Skin Disease Virus from Western and Central Africa Suggests a Distinct Sub-Lineage Within the 1.2 LSDV Cluster
Source: Pathogens. 2025 Sep 12;14(9):922. doi: 10.3390/pathogens14090922 (PMC12472838; doi:10.3390/pathogens14090922)
Supplement: Supplementary file 1 [file pathogens-14-00922-s001.zip]

Archive with 5 entries (5 files):
- suplement Table  S1 (qPCR result).xlsx
- supplement Table S2 ( LSDV read counts from sequenced samples).xlsx
- supplement Table S3 (coverage and mean read depth report).xlsx
- supplement Table S4 (CAYDCAT29 annotated mutations).csv
- supplement Table S5 (CAYDCAT30 annotated mutations).csv
