# Supplementary material for: Genomic Analysis of Lumpy Skin Disease Virus from Western and Central Africa Suggests a Distinct Sub-Lineage Within the 1.2 LSDV Cluster
Source: Pathogens. 2025 Sep 12;14(9):922. doi: 10.3390/pathogens14090922 (PMC12472838; doi:10.3390/pathogens14090922)
Supplement: Supplementary file 1 [file pathogens-14-00922-s001.zip › suplement Table S1 (qPCR result).xlsx]

## Sheet: Sheet1
Sample ID	Location	country	PCR (skin scab)	CT VALUE (skin scab)	PCR (swab)	CT VALUE(swab)	PCR (nodule aspirate)	CT value (nodule aspirate)
LSDV/OY/CAT/027	Oyo	Nigeria	Negative	NA	Negative	NA	NA	NA
LSDV/OY/CAT/028	Oyo	Nigeria	Positive	31.48	Negative	NA	NA	NA
LSDV/OY/CAT/029	Oyo	Nigeria	Negative	NA	Negative	NA	NA	NA
LSDV/OY/CAT/030	Oyo	Nigeria	Negative	NA	Negative	NA	NA	NA
LSDV/OY/CAT/031	Oyo	Nigeria	Negative	NA	Negative	NA	NA	NA
LSDV/OY/CAT/032	Oyo	Nigeria	Negative	NA	Negative	NA	NA	NA
LSDV/OY/CAT/033	Oyo	Nigeria	Negative	NA	Negative	NA	NA	NA
LSDV/OY/CAT/034	Oyo	Nigeria	Negative	NA	Negative	NA	NA	NA
LSDV/OY/CAT/035	Oyo	Nigeria	Negative	NA	Negative	NA	NA	NA
LSDV/OY/CAT/036	Oyo	Nigeria	Negative	NA	Negative	NA	NA	NA
LSDV/OY/CAT/037	Oyo	Nigeria	Negative	NA	Negative	NA	NA	NA
LSDV/OY/CAT/038	Oyo	Nigeria	Negative	NA	Negative	NA	NA	NA
LSDV/OY/CAT/039	Oyo	Nigeria	Negative	NA	Negative	NA	NA	NA
LSDV/OY/CAT/040	Oyo	Nigeria	Negative	NA	Negative	NA	NA	NA
LSDV/OY/CAT/041	Oyo	Nigeria	Negative	NA	Negative	NA	NA	NA
LSDV/OY/CAT/042	Oyo	Nigeria	Negative	NA	Negative	NA	NA	NA
LSDV/OY/CAT/043	Oyo	Nigeria	Negative	NA	Negative	NA	NA	NA
LSDV/OY/CAT/044	Oyo	Nigeria	Negative	NA	Negative	NA	NA	NA
LSDV/OY/CAT/045	Oyo	Nigeria	Negative	NA	Negative	NA	NA	NA
LSDV/OY/CAT/046	Oyo	Nigeria	Negative	NA	Negative	NA	NA	NA
LSDV/OY/CAT/047	Oyo	Nigeria	Negative	NA	Negative	NA	NA	NA
LSDV/OY/CAT/048	Oyo	Nigeria	Negative	NA	Negative	NA	NA	NA
LSDV/OY/CAT/049	Oyo	Nigeria	Negative	NA	Negative	NA	NA	NA
LSDV/OY/CAT/050	Oyo	Nigeria	Negative	NA	Negative	NA	NA	NA
LSDV/OY/CAT/051	Oyo	Nigeria	Negative	NA	Negative	NA	NA	NA
LSDV/OY/CAT/052	Oyo	Nigeria	Negative	NA	Negative	NA	NA	NA
LSDV/OY/CAT/053	Oyo	Nigeria	Negative	NA	Negative	NA	NA	NA
LSDV/OY/CAT/054	Oyo	Nigeria	Negative	NA	Negative	NA	NA	NA
LSDV/OY/CAT/055	Oyo	Nigeria	Negative	NA	Negative	NA	NA	NA
LSDV/OY/CAT/056	Oyo	Nigeria	Negative	NA	Negative	NA	NA	NA
LSDV/OY/CAT/057	Oyo	Nigeria	Negative	NA	Negative	NA	NA	NA
LSDV/OY/CAT/058	Oyo	Nigeria	Negative	NA	Negative	NA	NA	NA
LSDV/OY/CAT/059	Oyo	Nigeria	Negative	NA	Negative	NA	NA	NA
LSDV/OY/CAT/060	Oyo	Nigeria	Negative	NA	Negative	NA	NA	NA
LSDV/OY/CAT/061	Oyo	Nigeria	Negative	NA	Negative	NA	NA	NA
LSDV/OY/CAT/062	Oyo	Nigeria	Negative	NA	Negative	NA	NA	NA
LSDV/OY/CAT/063	Oyo	Nigeria	Negative	NA	Negative	NA	NA	NA
LSDV/OY/CAT/064	Oyo	Nigeria	Negative	NA	Negative	NA	NA	NA
LSDV/OY/CAT/065	Oyo	Nigeria	Negative	NA	Negative	NA	NA	NA
LSDV/OY/CAT/066	Oyo	Nigeria	Negative	NA	Negative	NA	NA	NA
LSDV/OY/CAT/067	Oyo	Nigeria	Negative	NA	Negative	NA	NA	NA
LSDV/OY/CAT/068	Akinyele Kraal	Nigeria	Negative	NA	Negative	NA	NA	NA
LSDV/OY/CAT/069	Akinyele Kraal	Nigeria	Negative	NA	Negative	NA	NA	NA
LSDV/OY/CAT/070	Akinyele Kraal	Nigeria	Negative	NA	Negative	NA	NA	NA
LSDV/OY/CAT/071	Oyo	Nigeria	Negative	NA	Negative	NA	NA	NA
LSDV/OY/CAT/072	Oyo	Nigeria	Negative	NA	Negative	NA	NA	NA
LSDV/OY/CAT/073	Oyo	Nigeria	Negative	NA	Negative	NA	NA	NA
LSDV/OY/CAT/074	Oyo	Nigeria	Negative	NA	Negative	NA	NA	NA
LSDV/OY/CAT/075	Oyo	Nigeria	Negative	NA	Negative	NA	NA	NA
LSDV/OY/CAT/076	Oyo	Nigeria	Negative	NA	Negative	NA	NA	NA
LSDV/OY/CAT/077	Oyo	Nigeria	Negative	NA	Negative	NA	NA	NA
LSDV/OY/CAT/078	Oyo	Nigeria	Negative	NA	Negative	NA	NA	NA
LSDV/OY/CAT/079	Oyo	Nigeria	Negative	NA	Negative	NA	NA	NA
LSDV/OY/CAT/080	Oyo	Nigeria	Negative	NA	Negative	NA	NA	NA
LSDV/OY/CAT/081	Oyo	Nigeria	Negative	NA	Negative	NA	NA	NA
LSDV/OY/CAT/082	Oyo	Nigeria	Negative	NA	Negative	NA	NA	NA
LSDV/OY/CAT/083	Oyo	Nigeria	Negative	NA	Negative	NA	NA	NA
LSDV/OY/CAT/084	Oyo	Nigeria	Negative	NA	Negative	NA	NA	NA
LSDV/OY/CAT/085	Oyo	Nigeria	Negative	NA	Negative	NA	NA	NA
LSDV/OY/CAT/086	Oyo	Nigeria	Negative	NA	Negative	NA	NA	NA
CABGTCAT01	Bangangte	Cameroon	Negative	NA	Negative	NA	NA	NA
CABGTCAT02	Bangangte	Cameroon	Negative	NA	Negative	NA	NA	NA
CABGTCAT03	Bangangte	Cameroon	Negative	NA	Negative	NA	NA	NA
CABGTCAT04	Bangangte	Cameroon	Negative	NA	Negative	NA	NA	NA
CABGTCAT05	Bangangte	Cameroon	Negative	NA	Negative	NA	NA	NA
CABGTCAT06	Bangangte	Cameroon	Negative	NA	Negative	NA	NA	NA
CABGTCAT07	Bangangte	Cameroon	NA	NA	Negative	NA	NA	NA
CABGTCAT08	Bangangte	Cameroon	NA	NA	Negative	NA	NA	NA
CABGTCAT09	Bangangte	Cameroon	Negative	NA	Negative	NA	NA	NA
CABGTCAT10	Bangangte	Cameroon	Negative	NA	Negative	NA	NA	NA
CABGTCAT11	Bangangte	Cameroon	NA	NA	Negative	NA	NA	NA
CABGTCAT12	Bangangte	Cameroon	Negative	NA	Negative	NA	NA	NA
CABGTCAT13	Bangangte	Cameroon	NA	NA	Negative	NA	NA	NA
CABGTCAT14	Bangangte	Cameroon	NA	NA	Negative	NA	Negative	NA
CABGTCAT15	Bangangte	Cameroon	Negative	NA	Negative	NA	NA	NA
CABGTCAT16	Bangangte	Cameroon	Negative	NA	Negative	NA	NA	NA
CABGTCAT17	Bangangte	Cameroon	Positive	16.47	Negative	NA	NA	NA
CABGTCAT18	Bangangte	Cameroon	Positive	23.65	Negative	NA	NA	NA
CABGTCAT19	Bangua	Cameroon	NA	NA	Negative	NA	Negative	NA
CABGTCAT20	Bangangte	Cameroon	NA	NA	Negative	NA	NA	NA
CABGTCAT21	Bangangte	Cameroon	NA	NA	Negative	NA	Negative	NA
CABGTCAT22	Bangangte	Cameroon	Negative	NA	Negative	NA	NA	NA
CABGTCAT23	Bangangte	Cameroon	NA	NA	Negative	NA	Negative	NA
CABGTCAT24	Bangangte	Cameroon	NA	NA	Negative	NA	Negative	NA
CAYDCAT01	Yaounde	Cameroon	Positive	36.01	Negative	NA	NA	NA
CAYDCAT02	Yaounde	Cameroon	Negative	NA	Negative	NA	NA	NA
CAYDCAT03	Yaounde	Cameroon	Negative	NA	Negative	NA	NA	NA
CAYDCAT04	Yaounde	Cameroon	NA	NA	Negative	NA	NA	NA
CAYDCAT05	Yaounde	Cameroon	Negative	NA	Negative	NA	NA	NA
CAYDCAT06	Yaounde	Cameroon	NA	NA	Negative	NA	NA	NA
CAYDCAT07	Yaounde	Cameroon	NA	NA	Negative	NA	NA	NA
CAYDCAT08	Yaounde	Cameroon	NA	NA	Negative	NA	NA	NA
CAYDCAT09	Yaounde	Cameroon	NA	NA	Negative	NA	NA	NA
CAYDCAT10	Yaounde	Cameroon	NA	NA	Negative	NA	NA	NA
CAYDCAT11	Yaounde	Cameroon	NA	NA	Negative	NA	NA	NA
CAYDCAT12	Yaounde	Cameroon	NA	NA	Negative	NA	Negative	NA
CAYDCAT13	Yaounde	Cameroon	NA	NA	Negative	NA	Negative	NA
CAYDCAT14	Yaounde	Cameroon	NA	NA	NA	NA	Positive	36
CAYDCAT15	Yaounde	Cameroon	NA	NA	Negative	NA	Negative	NA
CAYDCAT16	Yaounde	Cameroon	NA	NA	Negative	NA	Negative	NA
CAYDCAT17	Yaounde	Cameroon	Negative	NA	Negative	NA	NA	NA
CAYDCAT18	Yaounde	Cameroon	Negative	NA	Negative	NA	NA	NA
CAYDCAT19	Yaounde	Cameroon	NA	NA	Negative	NA	NA	NA
CAYDCAT20	Yaounde	Cameroon	Positive	31.62	Negative	NA	NA	NA
CAYDCAT21	Yaounde	Cameroon	Negative	NA	Negative	NA	NA	NA
CAYDCAT22	Bangangte	Cameroon	Positive	14.26	Positive	22.23	NA	NA
CAYDCAT23	Bangangte	Cameroon	Positive	18.79	Positive	32	NA	NA
CAYDCAT24	Bangangte	Cameroon	NA	NA	Negative	NA	NA	NA
CAYDCAT25	Bangangte	Cameroon	NA	NA	Negative	NA	NA	NA
CAYDCAT26	Bangangte	Cameroon	NA	NA	Positive	34	NA	NA
CAYDCAT27	Bangangte	Cameroon	NA	NA	Negative	NA	NA	NA
CAYDCAT28	Bangangte	Cameroon	Positive	25	Positive	32	NA	NA
CAYDCAT29	Bangangte	Cameroon	Positive	14.4	Positive	23.9	NA	NA
CAYDCAT30	Bangangte	Cameroon	Positive	13.53	Positive	28	NA	NA
CAYDCAT31	Bangangte	Cameroon	NA	NA	Negative	NA	NA	NA
CAYDCAT32	Bangangte	Cameroon	Positive	20	Negative	NA	NA	NA
CAYDCAT33	Bangangte	Cameroon	NA	NA	Negative	NA	NA	NA
LSDV/BR/CAT/001	Kpemu	Benin	NA	NA	Negative	NA	NA	NA
LSDV/BR/CAT/002	Kpemu	Benin	NA	NA	Negative	NA	NA	NA
LSDV/BR/CAT/003	Kpemu	Benin	Negative	NA	Negative	NA	NA	NA
LSDV/BR/CAT/004	Yokpo	Benin	NA	NA	Negative	NA	NA	NA
LSDV/BR/CAT/005	Yokpo	Benin	NA	NA	Negative	NA	NA	NA
LSDV/BR/CAT/006	Yokpo	Benin	NA	NA	Negative	NA	NA	NA
LSDV/BR/CAT/007		Benin	NA	NA	Negative	NA	NA	NA
LSDV/BR/CAT/008	Zaedo	Benin	NA	NA	Negative	NA	NA	NA
LSDV/BR/CAT/009	Zaedo	Benin	NA	NA	Negative	NA	NA	NA
LSDV/BR/CAT/010	Zaedo	Benin	NA	NA	Negative	NA	NA	NA
LSDV/BR/CAT/011	Savie	Benin	NA	NA	Negative	NA	NA	NA
LSDV/BR/CAT/012	Savie	Benin	NA	NA	Negative	NA	NA	NA
LSDV/BR/CAT/013	Savie	Benin	NA	NA	Negative	NA	NA	NA
LSDV/BR/CAT/014	Savie	Benin	NA	NA	Negative	NA	NA	NA
LSDV/BR/CAT/015	Savie	Benin	NA	NA	Negative	NA	NA	NA
LSDV/BR/CAT/016	Savie	Benin	NA	NA	Negative	NA	NA	NA
LSDV/BR/CAT/017	Paraku farm 1	Benin	Negative	NA	Negative	NA	NA	NA
LSDV/BR/CAT/018	Paraku farm 1	Benin	Negative	NA	Negative	NA	NA	NA
LSDV/BR/CAT/019	Paraku farm 1	Benin	Negative	NA	Negative	NA	NA	NA
LSDV/BR/CAT/020	Paraku farm 1	Benin	Negative	NA	Negative	NA	NA	NA
LSDV/BR/CAT/021	Paraku farm 1	Benin	Negative	NA	Negative	NA	NA	NA
LSDV/BR/CAT/022	Paraku farm 1	Benin	Negative	NA	Negative	NA	NA	NA
LSDV/BR/CAT/023	Paraku farm 1	Benin	Negative	NA	Negative	NA	NA	NA
LSDV/BR/CAT/024	Paraku farm 2	Benin	Negative	NA	Negative	NA	NA	NA
LSDV/BR/CAT/025	Paraku farm 2	Benin	Negative	NA	Negative	NA	NA	NA
LSDV/BR/CAT/026	Paraku farm 2	Benin	Negative	NA	Negative	NA	NA	NA
LSDV/BR/CAT/027	Paraku farm 2	Benin	Negative	NA	Negative	NA	NA	NA
LSDV/BR/CAT/028	Baningiri	Benin	Negative	NA	Negative	NA	NA	NA
LSDV/BR/CAT/029	Baningiri	Benin	Negative	NA	Negative	NA	NA	NA
LSDV/BR/CAT/030	Baningiri	Benin	Negative	NA	Negative	NA	NA	NA
LSDV/BR/CAT/031	Baningiri	Benin	Negative	NA	Negative	NA	NA	NA
LSDV/BR/CAT/032	Okpara farm 1	Benin	Negative	NA	NA	NA	NA	NA
LSDV/BR/CAT/033	Okpara farm 1	Benin	Negative	NA	NA	NA	NA	NA
LSDV/BR/CAT/034	Okpara farm 1	Benin	Negative	NA	NA	NA	NA	NA
LSDV/BR/CAT/035	Okpara farm 1	Benin	Negative	NA	NA	NA	NA	NA
LSDV/BR/CAT/036	Okpara farm 2	Benin	Negative	NA	NA	NA	NA	NA
LSDV/BR/CAT/037	Okpara farm 2	Benin	Negative	NA	NA	NA	NA	NA
LSDV/BR/CAT/038	Okpara farm 3	Benin	Negative	NA	NA	NA	NA	NA
LSDV/BR/CAT/039	Okpara farm 3	Benin	Negative	NA	NA	NA	NA	NA
LSDV/BR/CAT/040	Okpara farm 3	Benin	Negative	NA	NA	NA	NA	NA
LSDV/BR/CAT/041	Okpara farm 3	Benin	Negative	NA	NA	NA	NA	NA
LSDV/BR/CAT/042	Okpara farm 3	Benin	Negative	NA	NA	NA	NA	NA
LSDV/BR/CAT/043	Okpara farm 3	Benin	Negative	NA	NA	NA	NA	NA
LSDV/BR/CAT/044	Okpara farm 3	Benin	Negative	NA	Negative	NA	NA	NA
LSDV/BR/CAT/045	Okpara farm 3	Benin	Negative	NA	Negative	NA	NA	NA
LSDV/BR/CAT/046	Okpara farm 3	Benin	Negative	NA	Negative	NA	NA	NA
LSDV/BR/CAT/047	Okpara farm 3	Benin	Negative	NA	Negative	NA	NA	NA
LSDV/BR/CAT/048	Okpara farm 3	Benin	Negative	NA	Negative	NA	NA	NA
LSDV/BR/CAT/049	Okpara farm 3	Benin	Negative	NA	Negative	NA	NA	NA
LSDV/BR/CAT/050	Okpara farm 3	Benin	Negative	NA	Negative	NA	NA	NA
LSDV/BR/CAT/051	Okpara farm 3	Benin	Negative	NA	Negative	NA	NA	NA
LSDV/BR/CAT/052	Okpara farm 3	Benin	Positive	35	Negative	NA	NA	NA
LSDV/BR/CAT/053	Okpara farm 3	Benin	Negative	NA	Negative	NA	NA	NA
LSDV/BR/CAT/054	Okpara farm 3	Benin	Negative	NA	Negative	NA	NA	NA
LSDV/BR/CAT/055	Okpara farm 3	Benin	Negative	NA	Negative	NA	NA	NA
