# Supplementary material for: Genomic Analysis of Lumpy Skin Disease Virus from Western and Central Africa Suggests a Distinct Sub-Lineage Within the 1.2 LSDV Cluster
Source: Pathogens. 2025 Sep 12;14(9):922. doi: 10.3390/pathogens14090922 (PMC12472838; doi:10.3390/pathogens14090922)
Supplement: Supplementary file 1 [file pathogens-14-00922-s001.zip › supplement Table S2 ( LSDV read counts from sequenced samples).xlsx]

## Sheet: Sheet1
Sample ID	Read count	Virus
CABGTCAT014_SC	0	Lumpy skin disease virus NI-2490
CABGTCAT017_SC	21802	Lumpy skin disease virus NI-2490
CABGTCAT018_SC	532	Lumpy skin disease virus NI-2490
CAM017_FL_FLY	0	Lumpy skin disease virus NI-2490
CAYDCAT01_SC	4	Lumpy skin disease virus NI-2490
CAYDCAT010_SC	5	Lumpy skin disease virus NI-2490
CAYDCAT026_SC	0	Lumpy skin disease virus NI-2490
CAYDCAT028_SC	40497	Lumpy skin disease virus NI-2490
CAYDCAT20_SC	1	Lumpy skin disease virus NI-2490
CAYDCAT22_SC	988	Lumpy skin disease virus NI-2490
CAYDCAT23_SC	2283	Lumpy skin disease virus NI-2490
CAYDCAT29_SC	46627	Lumpy skin disease virus NI-2490
CAYDCAT30_SC	61064	Lumpy skin disease virus NI-2490
CAYDCAT32_SC	13529	Lumpy skin disease virus NI-2490
CMDY7_TICK	0	Lumpy skin disease virus NI-2490
LSDV_BR_CAT_45	1	Lumpy skin disease virus NI-2490
LSDV_BR_CAT_48	0	Lumpy skin disease virus NI-2490
LSDV_BR_CAT_50	0	Lumpy skin disease virus NI-2490
LSDV_BR_CAT_51	0	Lumpy skin disease virus NI-2490
LSDV_BR_CAT_52	1	Lumpy skin disease virus NI-2490
LSDV_OY_CAT_27	0	Lumpy skin disease virus NI-2490
LSDV_OY_CAT_28	0	Lumpy skin disease virus NI-2490
LSDV_OY_CAT_57	0	Lumpy skin disease virus NI-2490
LSDV_OY_CAT_68	1	Lumpy skin disease virus NI-2490
LSDV_OY_CAT_74	0	Lumpy skin disease virus NI-2490
LSDV_OY_CAT_75	0	Lumpy skin disease virus NI-2490
LSDV_OY_CAT_85	0	Lumpy skin disease virus NI-2490
LSDV_OY_CAT_86	0	Lumpy skin disease virus NI-2490
