# Supplementary material for: Genomic Analysis of Lumpy Skin Disease Virus from Western and Central Africa Suggests a Distinct Sub-Lineage Within the 1.2 LSDV Cluster
Source: Pathogens. 2025 Sep 12;14(9):922. doi: 10.3390/pathogens14090922 (PMC12472838; doi:10.3390/pathogens14090922)
Supplement: Supplementary file 1 [file pathogens-14-00922-s001.zip › supplement Table S3 (coverage and mean read depth report).xlsx]

## Sheet: lsdv_ivar_consensus_report
Sample ID	Reads Aligned	% Ref Coverage	Mean Read Depth
CABGTCAT017_SC	51011	6.36	43.27
CABGTCAT018_SC	1342	1.17	1.08
CAYDCAT028_SC	102307	5.62	80.76
CAYDCAT22_SC	2550	1.46	1.96
CAYDCAT23_SC	5432	2.94	4.56
CAYDCAT29_SC	111151	91.53	93.99
CAYDCAT30_SC	144406	98.06	123.27
CAYDCAT32_SC	31076	5.72	27.15
