# Supplementary material for: Genomic Analysis of Lumpy Skin Disease Virus from Western and Central Africa Suggests a Distinct Sub-Lineage Within the 1.2 LSDV Cluster
Source: Pathogens. 2025 Sep 12;14(9):922. doi: 10.3390/pathogens14090922 (PMC12472838; doi:10.3390/pathogens14090922)
Supplement: Supplementary file 1 [file pathogens-14-00922-s001.zip › supplement Table S4 (CAYDCAT29 annotated mutations).csv]

mutation_type	gene_id	nucleotide_change	protein_change	gene_length
synonymous_variant	LSDV003	c.141A>G	p.Glu47Glu	723
synonymous_variant	LSDV006	c.336T>C	p.Ile112Ile	696
synonymous_variant	LSDV007	c.1062T>C	p.Ser354Ser	1068
synonymous_variant	LSDV008	c.546C>T	p.Phe182Phe	828
missense_variant	LSDV010	c.485T>A	p.Ile162Lys	489
missense_variant	LSDV012	c.213T>A	p.Asn71Lys	636
synonymous_variant	LSDV015	c.222T>C	p.Gly74Gly	486
missense_variant	LSDV016	c.36A>T	p.Leu12Phe	270
synonymous_variant	LSDV017	c.516G>A	p.Arg172Arg	531
synonymous_variant	LSDV019	c.570C>A	p.Val190Val	1710
synonymous_variant	LSDV021	c.42T>C	p.Asn14Asn	261
synonymous_variant	LSDV021	c.246C>T	p.Gly82Gly	261
missense_variant	LSDV022	c.216T>G	p.Asp72Glu	339
synonymous_variant	LSDV024	c.336C>T	p.Ala112Ala	651
upstream_gene_variant	LSDV025	c.-4692G>A	NA	1344
missense_variant	LSDV026	c.37G>A	p.Glu13Lys	909
missense_variant	LSDV027	c.568A>G	p.Lys190Glu	1917
synonymous_variant	LSDV028	c.993T>C	p.Asp331Asp	1113
synonymous_variant	LSDV032	c.66A>G	p.Glu22Glu	1425
missense_variant	LSDV033	c.2188G>A	p.Val730Ile	2208
missense_variant	LSDV033	c.2180C>T	p.Thr727Ile	2208
missense_variant	LSDV035	c.389T>C	p.Phe130Ser	606
missense_variant	LSDV035	c.1055G>A	p.Arg352Lys	606
missense_variant	LSDV035	c.1024C>T	p.His342Tyr	606
missense_variant	LSDV036	c.292C>T	p.Pro98Ser	1209
synonymous_variant	LSDV037	c.1614C>T	p.Tyr538Tyr	1701
synonymous_variant	LSDV038	c.612T>C	p.Gly204Gly	801
synonymous_variant	LSDV039	c.510G>A	p.Gln170Gln	3033
synonymous_variant	LSDV039	c.1116T>C	p.Gly372Gly	3033
synonymous_variant	LSDV041	c.39C>T	p.Gly13Gly	393
synonymous_variant	LSDV041	c.135A>G	p.Lys45Lys	393
missense_variant	LSDV041	c.332A>G	p.His111Arg	393
synonymous_variant	LSDV042	c.678T>C	p.Ser226Ser	2055
synonymous_variant	LSDV042	c.279C>T	p.Ala93Ala	2055
synonymous_variant	LSDV045	c.183T>C	p.Cys61Cys	831
synonymous_variant	LSDV047	c.693C>T	p.Phe231Phe	1185
synonymous_variant	LSDV050	c.939T>C	p.Asn313Asn	1791
synonymous_variant	LSDV056	c.33G>A	p.Ala11Ala	525
missense_variant	LSDV056	c.512A>G	p.Lys171Arg	525
upstream_gene_variant	LSDV057	c.-2911G>C	NA	1122
missense_variant	LSDV061	c.245T>C	p.Leu82Ser	279
synonymous_variant	LSDV063	c.312G>A	p.Leu104Leu	762
missense_variant	LSDV066	c.95A>G	p.Gln32Arg	534
synonymous_variant	LSDV067	c.453C>T	p.Tyr151Tyr	597
synonymous_variant	LSDV071	c.2085G>A	p.Val695Val	3858
synonymous_variant	LSDV071	c.126T>C	p.Gly42Gly	3858
synonymous_variant	LSDV073	c.324C>T	p.Tyr108Tyr	573
missense_variant	LSDV073	c.218G>A	p.Arg73Lys	573
synonymous_variant	LSDV075	c.972A>G	p.Val324Val	2397
missense_variant	LSDV075	c.1796T>C	p.Leu599Ser	2397
missense_variant	LSDV076	c.493G>A	p.Gly165Ser	672
synonymous_variant	LSDV079	c.510A>G	p.Ala170Ala	2529
synonymous_variant	LSDV079	c.240G>A	p.Val80Val	2529
missense_variant	LSDV079	c.844C>A	p.Leu282Ile	2529
missense_variant	LSDV079	c.626A>G	p.Asp209Gly	2529
synonymous_variant	LSDV080	c.312G>A	p.Ala104Ala	468
synonymous_variant	LSDV083	c.597G>A	p.Pro199Pro	2361
synonymous_variant	LSDV083	c.252G>A	p.Ala84Ala	2361
synonymous_variant	LSDV083	c.1947A>G	p.Val649Val	2361
synonymous_variant	LSDV084	c.321G>A	p.Thr107Thr	1908
synonymous_variant	LSDV086	c.189G>A	p.Ser63Ser	642
synonymous_variant	LSDV087	c.198T>C	p.Ser66Ser	762
synonymous_variant	LSDV088	c.1599G>A	p.Lys533Lys	1908
synonymous_variant	LSDV088	c.1299T>C	p.Thr433Thr	1908
synonymous_variant	LSDV089	c.381T>C	p.Asn127Asn	864
missense_variant	LSDV089	c.674C>T	p.Ala225Val	864
synonymous_variant	LSDV090	c.1458T>C	p.Phe486Phe	1650
synonymous_variant	LSDV094	c.924C>A	p.Thr308Thr	1986
synonymous_variant	LSDV094	c.81G>A	p.Val27Val	1986
synonymous_variant	LSDV094	c.240G>A	p.Thr80Thr	1986
synonymous_variant	LSDV094	c.1653T>C	p.Thr551Thr	1986
synonymous_variant	LSDV094	c.1482C>T	p.Tyr494Tyr	1986
synonymous_variant	LSDV098	c.489A>G	p.Val163Val	2145
synonymous_variant	LSDV098	c.1254A>C	p.Ser418Ser	2145
synonymous_variant	LSDV099	c.252C>T	p.Val84Val	873
upstream_gene_variant	LSDV100	c.-4576A>T	NA	237
synonymous_variant	LSDV100	c.192G>A	p.Val64Val	237
synonymous_variant	LSDV101	c.2211A>G	p.Glu737Glu	2715
synonymous_variant	LSDV101	c.2172C>T	p.Asn724Asn	2715
synonymous_variant	LSDV101	c.2169T>C	p.Ser723Ser	2715
synonymous_variant	LSDV101	c.1125T>C	p.Asp375Asp	2715
synonymous_variant	LSDV103	c.66T>C	p.Thr22Thr	573
missense_variant	LSDV103	c.265A>G	p.Ser89Gly	573
synonymous_variant	LSDV108	c.459A>C	p.Gly153Gly	1134
synonymous_variant	LSDV109	c.240G>A	p.Thr80Thr	591
missense_variant	LSDV110	c.247C>T	p.Pro83Ser	1443
missense_variant	LSDV110	c.1373A>C	p.Glu458Ala	1443
missense_variant	LSDV110	c.1110A>C	p.Glu370Asp	1443
synonymous_variant	LSDV111	c.81C>T	p.Cys27Cys	225
synonymous_variant	LSDV113	c.183T>G	p.Ser61Ser	1293
synonymous_variant	LSDV114	c.60A>C	p.Ile20Ile	507
synonymous_variant	LSDV115	c.957G>A	p.Leu319Leu	1158
synonymous_variant	LSDV115	c.687A>G	p.Lys229Lys	1158
synonymous_variant	LSDV116	c.888A>G	p.Leu296Leu	3471
synonymous_variant	LSDV116	c.2865C>T	p.Ile955Ile	3471
synonymous_variant	LSDV116	c.1260G>T	p.Thr420Thr	3471
synonymous_variant	LSDV117	c.123T>C	p.Ser41Ser	447
missense_variant	LSDV117	c.88C>T	p.His30Tyr	447
missense_variant	LSDV119	c.619T>C	p.Ser207Pro	909
synonymous_variant	LSDV122	c.495T>C	p.Asp165Asp	591
synonymous_variant	LSDV122	c.474G>A	p.Leu158Leu	591
missense_variant	LSDV124	c.33G>T	p.Glu11Asp	576
synonymous_variant	LSDV126	c.459A>G	p.Pro153Pro	546
synonymous_variant	LSDV126	c.330C>A	p.Thr110Thr	546
missense_variant	LSDV127	c.779C>T	p.Ser260Leu	822
synonymous_variant	LSDV128	c.720C>T	p.Thr240Thr	903
synonymous_variant	LSDV131	c.264G>A	p.Arg88Arg	486
synonymous_variant	LSDV133	c.699T>A	p.Ala233Ala	1680
synonymous_variant	LSDV133	c.1374T>C	p.Ser458Ser	1680
synonymous_variant	LSDV133	c.1302T>C	p.Gly434Gly	1680
missense_variant	LSDV133	c.107C>T	p.Pro36Leu	1680
synonymous_variant	LSDV134	c.891C>T	p.Thr297Thr	6078
synonymous_variant	LSDV134	c.5529C>T	p.Ser1843Ser	6078
synonymous_variant	LSDV134	c.2982G>A	p.Gln994Gln	6078
synonymous_variant	LSDV134	c.1443C>T	p.Ser481Ser	6078
missense_variant	LSDV134	c.3167A>G	p.Lys1056Arg	6078
missense_variant	LSDV136	c.238A>G	p.Asn80Asp	462
synonymous_variant	LSDV137	c.339T>C	p.Asp113Asp	1008
missense_variant	LSDV140	c.395C>T	p.Thr132Met	723
missense_variant	LSDV140	c.190G>A	p.Glu64Lys	723
missense_variant	LSDV144	c.653T>A	p.Ile218Asn	1644
missense_variant	LSDV145	c.865A>C	p.Asn289His	1905
synonymous_variant	LSDV146	c.276C>T	p.Pro92Pro	1242
missense_variant	LSDV146	c.739G>A	p.Val247Ile	1242
missense_variant	LSDV146	c.661G>A	p.Asp221Asn	1242
synonymous_variant	LSDV148	c.75G>T	p.Val25Val	1344
missense_variant	LSDV151	c.512G>A	p.Arg171Lys	1653
synonymous_variant	LSDV152	c.681A>G	p.Ser227Ser	1470
synonymous_variant	LSDV154	c.141A>G	p.Glu47Glu	723
